# Supplementary material for: Seasonality of Plasmodium falciparum transmission: a systematic review
Source: Malar J. 2015 Sep 15;14:343. doi: 10.1186/s12936-015-0849-2 (PMC4570512; doi:10.1186/s12936-015-0849-2)
Supplement: Additional file 14: — Systematic review raw data. [file 12936_2015_849_MOESM14_ESM.csv]

loc	place	accuracy	rain	rain_max_lag.	rain_all_lag	temp	temp_max_lag	temp_all_lag	veg	veg_max_lag	veg_all_lag	other	lat	lon	repeat	DataSize		name	title	journal	Question.1...Understand.or.model.seasonality.	Question.2...Climate.variables..Which.	Question.3...New.data..Type.		Question.4...Location.s..	Question.5...Years.	Question.6...Mechanistic..statistical.or.other.	Question6_Details	Question.7...What.aspects.of.seasonality.	Question.8...Climate.change	Question.9...Modeling.method.	Question.10...Call.for.work		Co-var	Lag / details	Co-var	Lag / details	Co-var	Lag / details	Co-var	Lag / details	Co-var	Lag / details	rain	rain_max_lag	rain_all_lag	temp	temp_max_lag	temp_all_lag
Tanzania		C	NA	NA		NA	NA		NA			NA	-6.37	34.89		48	M	Abdullah, S., K. Adazu, et al. (2007).	Patterns of age-specific mortality in children in endemic areas of sub-saharan Africa.	American Journal of Tropical Medicine and Hygiene 77(6): 99-105.	Understand	No	Child Mortality		Tanzania, Mozambique, Ghana, Kenya, and Burkina Faso	2001-2005	Descriptive		Synoptic death rate	No	No	No		NA
Ghana		C	NA	NA		NA	NA		NA			NA	7.95	-1.02		48	M	Abdullah, S., K. Adazu, et al. (2007).	Patterns of age-specific mortality in children in endemic areas of sub-saharan Africa.	American Journal of Tropical Medicine and Hygiene 77(6): 99-105.	Understand	No	Child Mortality		Tanzania, Mozambique, Ghana, Kenya, and Burkina Faso	2001-2005	Descriptive		Synoptic death rate	No	No	No		NA
Kenya		C	NA	NA		NA	NA		NA			NA	-0.02	37.91		48	M	Abdullah, S., K. Adazu, et al. (2007).	Patterns of age-specific mortality in children in endemic areas of sub-saharan Africa.	American Journal of Tropical Medicine and Hygiene 77(6): 99-105.	Understand	No	Child Mortality		Tanzania, Mozambique, Ghana, Kenya, and Burkina Faso	2001-2005	Descriptive		Synoptic death rate	No	No	No		NA
Burkina Faso		C	NA	NA		NA	NA		NA			NA	12.24	-1.56		48	M	Abdullah, S., K. Adazu, et al. (2007).	Patterns of age-specific mortality in children in endemic areas of sub-saharan Africa.	American Journal of Tropical Medicine and Hygiene 77(6): 99-105.	Understand	No	Child Mortality		Tanzania, Mozambique, Ghana, Kenya, and Burkina Faso	2001-2005	Descriptive		Synoptic death rate	No	No	No		NA
Mozambique		C	NA	NA		NA	NA		NA			NA	-18.67	35.53		48	M	Abdullah, S., K. Adazu, et al. (2007).	Patterns of age-specific mortality in children in endemic areas of sub-saharan Africa.	American Journal of Tropical Medicine and Hygiene 77(6): 99-105.	Understand	No	Child Mortality		Tanzania, Mozambique, Ghana, Kenya, and Burkina Faso	2001-2005	Descriptive		Synoptic death rate	No	No	No		NA
Ethiopia		C	1	3	3	1	1	1	NA			NA	9.15	40.49		63	M	Abeku, T. A., S. J. De Vlas, et al. (2004).	Effects of meteorological factors on epidemic malaria in Ethiopia: a statistical modelling approach based on theoretical reasoning.	Parasitology 128: 585-593.	Model (climate)	Yes. Rainfall, Temperature	Unclear. Cases / month		Ethiopia	1986-1993	Statistical	Linear mixed model	Synoptic cases / month	No	Eh.	No		Monthly Rainfall	2	Monthly Rainfall	3	Avg. Min Temp	1					1	3	3	1	1	1
Ethiopia		C	1	3	1,2,3	1	3	1,2,3	NA			NA	9.15	40.49		63	M	Abeku, T. A., G. J. van Oortmarssen, et al. (2003).	Spatial and temporal variations of malaria epidemic risk in Ethiopia: factors involved and implications.	Acta Tropica 87(3): 331-340.	Model (climate)	Yes. Rainfall, Temperature	Unclear. Cases / month		Ethiopia	1986-1993	Statistical	Chi-Square, t-test	Synoptic cases / month	No	Eh.	No		Min temp	1 in last 3	max temp	1 in last 3	rainfall	1 in last 3					1	3	1,2,3	1	3	1,2,3
Mozambique		C	NA	NA		NA	NA		NA			1	-18.67	35.53		32	M	Abellana, R., C. Ascaso, et al. (2008).	Spatio-seasonal modeling of the incidence rate of malaria in Mozambique.	Malar J 7: 228-228.	Model	Yes. Rainfall, Temperature	No. Clinical malaria incidence		Mozambique	1996-1999	Statistical	(Hirarchical Bayesian)	Effect on spatial distribution (non-synoptic)	No	Eh.	No		Dry v wet season	No lag
Sudan		C	NA	NA		NA	NA		NA			NA	12.86	30.22		27	M	Ageep, T. B., J. Cox, et al. (2009).	Spatial and temporal distribution of the malaria mosquito Anopheles arabiensis in northern Sudan: influence of environmental factors and implications for vector control.	Malaria Journal 8.	Model	Yes. River level, temperature	Cross-sectional mosquito larva surveys		Sudan	2005-2007	Statistical	(Regression)	Regression	No	No	No		NA?
Kenya		C	NA	NA		1	0	0	NA			NA	-0.02	37.91		432	M	Alonso, D., M. J. Bouma, et al. (2011).	Epidemic malaria and warmer temperatures in recent decades in an East African highland.	Proceedings of the Royal Society B-Biological Sciences 278(1712): 1661-1669.	Yes	Yes. Temperature	No. Cases		Kenya	1970-2003	Mechanistic		Global warming	Yes	Eh.	No		Mean Temperature	0?												1	0	0
Kenya		C	1	2	2	1	1	0,1	1	0	0	NA	-0.02	37.91		32	M	Amek, N., N. Bayoh, et al. (2012).	Spatial and temporal dynamics of malaria transmission in rural Western Kenya.	Parasites & Vectors 5.	Yes	Yes. Temperature, NDVI, rainfall, elevation	No EIR and Mosquito density		Kenya	2002-2004	Statistical	(Spatial and temporal dynamics of malaria transmission in rural Western Kenya.)	Spatio-temporal distribution of EIR	No	Eh.	No		NDVI	0	mean night temp	0	mean day temp	0 and 1	total rain	0 and 1 and 2			1	2	2	1	1	0,1
Senegal		C	NA	NA		NA	NA		NA			NA	14.5	-14.45		26	M	Aribot, G., C. Rogier, et al. (1996).	Pattern of immunoglobulin isotype response to Plasmodium falciparum blood-stage antigens in individuals living in a holoendemic area of Senegal (Dielmo, West Africa).	American Journal of Tropical Medicine and Hygiene 54(5): 449-457.	Kinda	No	Yes. Inoculation rates		Senegal	1990-1992	Descriptive		Descriptive	No	No	No		NA
Kenya		C	NA	NA		NA	NA		NA			NA	-0.02	37.91		2	S	Badu, K., Y. A. Afrane, et al. (2012).	Marked variation in MSP-1(19) antibody responses to malaria in western Kenyan highlands.	Bmc Infectious Diseases 12.	Yes	No	Maybe. Serum anti-malarial antibodies		Kenya	2009	Statistical	Regression	Season	No	No	No		NA
India		C	1	1	1	NA	NA		1	3	1,2,3	NA	20.59	78.96		288	M	Baeza, A., M. J. Bouma, et al. (2011).	Climate forcing and desert malaria: the effect of irrigation.	Malaria Journal 10.	Yes	Rainfall, NDVI	No? Cases		India	1976-2009	Statistical	Correlation	Regression	No	No	No		NDVI	1 to 3	rainfall	1							1	1	1
Tanzania		C	NA	NA		NA	NA		NA			NA	-6.37	34.89		2	S	Balls, M. J., R. Bodker, et al. (2004).	Effect of topography on the risk of malaria infection in the Usambara Mountains, Tanzania.	Transactions of the Royal Society of Tropical Medicine and Hygiene 98(7): 400-408.	Kinda	Topography	No. Parasite Rate, spleen rate		Tanzania	1996-1997	Statistical	Logistic regression	Regression	No	Maybe	No		NA
Tanzania		C	1	2	0,1,2	NA	NA		NA			NA	-6.37	34.89		48	M	Bantje, H. (1987).	SEASONALITY OF BIRTHS AND BIRTH-WEIGHTS IN TANZANIA.	Social Science & Medicine 24(9): 733-739.	Yes	Yes. Rainfall	No. Birthweight, birthrate		Tanzania	1941-1985	Statistical	lagged regression	Synoptic birthweight	No	No	No		Rainfall	0	Rainfall	1	Rainfall	2					1	2	0,1,2
Burkina Faso		C	NA	NA		NA	NA		NA			NA	12.24	-1.56		2	S	Baragatti, M., F. Fournet, et al. (2009).	Social and environmental malaria risk factors in urban areas of Ouagadougou, Burkina Faso.	Malaria Journal 8.	Yes	No	No? prevalence of anti-circumsporozoite (CSP) antibodies, the prevalence and density of Plasmodium falciparum infection, and the prevalence of malarial disease		Burkina Faso	2004	Statistical	Regression?	Two Seasons	No	No	No		NA
Brazil		C	NA	NA		NA	NA		NA			NA	-14.24	-51.93		13	M	Barros, F. S. M., M. E. Arruda, et al. (2011).	Spatial clustering and longitudinal variation of Anopheles darlingi (Diptera: Culicidae) larvae in a river of the Amazon: the importance of the forest fringe and of obstructions to flow in frontier malaria.	Bulletin of Entomological Research 101(6): 643-658.	Model	No?	No? Anopheles darlini larvae		Brazil	2002-2004	Statistical	Kulldorff statistical analysis (Spatial)	Timing	No	No	No		NA
Benin		C	NA	NA		1	0	0	NA			NA	9.31	2.32		84	M	Bayoh, M. N., C. J. Thomas, et al. (2001).	Mapping distributions of chromosomal forms of Anopheles gambiae in West Africa using climate data.	Medical and Veterinary Entomology 15(3): 267-274.	Climate	Precipitation, Temperature, "evapotranspiration"	? Mosquito Abundance		Benin, Burkina Faso, Ghana, Guinea-Bissau, Mali, Nigeria, Niger, Senegal, Sierra Leone, The Gambia, Togo	1971-1991	Statistical	logistic regression	Climate	No	No	No		Mean annual monthly Temperature	0	Mean annual monthly evapotranspiration	0	Mean annual monthly min temp	0	Mean annual monthly max temp	0						1	0	0
Burkina Faso		C	NA	NA		1	0	0	NA			NA	12.24	-1.56		48	M	Bayoh, M. N., C. J. Thomas, et al. (2001).	Mapping distributions of chromosomal forms of Anopheles gambiae in West Africa using climate data.	Medical and Veterinary Entomology 15(3): 267-274.	Climate	Precipitation, Temperature, "evapotranspiration"	? Mosquito Abundance		Benin, Burkina Faso, Ghana, Guinea-Bissau, Mali, Nigeria, Niger, Senegal, Sierra Leone, The Gambia, Togo	1971-1991	Statistical	logistic regression	Climate	No	No	No		Mean annual monthly Temperature	0	Mean annual monthly evapotranspiration	0	Mean annual monthly min temp	0	Mean annual monthly max temp	0						1	0	0
Ghana		C	NA	NA		1	0	0	NA			NA	7.95	-1.02		NA	NA	Bayoh, M. N., C. J. Thomas, et al. (2001).	Mapping distributions of chromosomal forms of Anopheles gambiae in West Africa using climate data.	Medical and Veterinary Entomology 15(3): 267-274.	Climate	Precipitation, Temperature, "evapotranspiration"	? Mosquito Abundance		Benin, Burkina Faso, Ghana, Guinea-Bissau, Mali, Nigeria, Niger, Senegal, Sierra Leone, The Gambia, Togo	1971-1991	Statistical	logistic regression	Climate	No	No	No		Mean annual monthly Temperature	0	Mean annual monthly evapotranspiration	0	Mean annual monthly min temp	0	Mean annual monthly max temp	0						1	0	0
Guinea-Bissau		C	NA	NA		1	0	0	NA			NA	11.8	-15.18		36	M	Bayoh, M. N., C. J. Thomas, et al. (2001).	Mapping distributions of chromosomal forms of Anopheles gambiae in West Africa using climate data.	Medical and Veterinary Entomology 15(3): 267-274.	Climate	Precipitation, Temperature, "evapotranspiration"	? Mosquito Abundance		Benin, Burkina Faso, Ghana, Guinea-Bissau, Mali, Nigeria, Niger, Senegal, Sierra Leone, The Gambia, Togo	1971-1991	Statistical	logistic regression	Climate	No	No	No		Mean annual monthly Temperature	0	Mean annual monthly evapotranspiration	0	Mean annual monthly min temp	0	Mean annual monthly max temp	0						1	0	0
Mali		C	NA	NA		1	0	0	NA			NA	17.57	-4		96	M	Bayoh, M. N., C. J. Thomas, et al. (2001).	Mapping distributions of chromosomal forms of Anopheles gambiae in West Africa using climate data.	Medical and Veterinary Entomology 15(3): 267-274.	Climate	Precipitation, Temperature, "evapotranspiration"	? Mosquito Abundance		Benin, Burkina Faso, Ghana, Guinea-Bissau, Mali, Nigeria, Niger, Senegal, Sierra Leone, The Gambia, Togo	1971-1991	Statistical	logistic regression	Climate	No	No	No		Mean annual monthly Temperature	0	Mean annual monthly evapotranspiration	0	Mean annual monthly min temp	0	Mean annual monthly max temp	0						1	0	0
Nigeria		C	NA	NA		1	0	0	NA			NA	9.08	8.68		84	M	Bayoh, M. N., C. J. Thomas, et al. (2001).	Mapping distributions of chromosomal forms of Anopheles gambiae in West Africa using climate data.	Medical and Veterinary Entomology 15(3): 267-274.	Climate	Precipitation, Temperature, "evapotranspiration"	? Mosquito Abundance		Benin, Burkina Faso, Ghana, Guinea-Bissau, Mali, Nigeria, Niger, Senegal, Sierra Leone, The Gambia, Togo	1971-1991	Statistical	logistic regression	Climate	No	No	No		Mean annual monthly Temperature	0	Mean annual monthly evapotranspiration	0	Mean annual monthly min temp	0	Mean annual monthly max temp	0						1	0	0
Niger		C	NA	NA		1	0	0	NA			NA	17.61	8.08		84	M	Bayoh, M. N., C. J. Thomas, et al. (2001).	Mapping distributions of chromosomal forms of Anopheles gambiae in West Africa using climate data.	Medical and Veterinary Entomology 15(3): 267-274.	Climate	Precipitation, Temperature, "evapotranspiration"	? Mosquito Abundance		Benin, Burkina Faso, Ghana, Guinea-Bissau, Mali, Nigeria, Niger, Senegal, Sierra Leone, The Gambia, Togo	1971-1991	Statistical	logistic regression	Climate	No	No	No		Mean annual monthly Temperature	0	Mean annual monthly evapotranspiration	0	Mean annual monthly min temp	0	Mean annual monthly max temp	0						1	0	0
Senegal		C	NA	NA		1	0	0	NA			NA	14.5	-14.45		36	M	Bayoh, M. N., C. J. Thomas, et al. (2001).	Mapping distributions of chromosomal forms of Anopheles gambiae in West Africa using climate data.	Medical and Veterinary Entomology 15(3): 267-274.	Climate	Precipitation, Temperature, "evapotranspiration"	? Mosquito Abundance		Benin, Burkina Faso, Ghana, Guinea-Bissau, Mali, Nigeria, Niger, Senegal, Sierra Leone, The Gambia, Togo	1971-1991	Statistical	logistic regression	Climate	No	No	No		Mean annual monthly Temperature	0	Mean annual monthly evapotranspiration	0	Mean annual monthly min temp	0	Mean annual monthly max temp	0						1	0	0
Sierra Leone		C	NA	NA		1	0	0	NA			NA	8.46	-11.78		24	M	Bayoh, M. N., C. J. Thomas, et al. (2001).	Mapping distributions of chromosomal forms of Anopheles gambiae in West Africa using climate data.	Medical and Veterinary Entomology 15(3): 267-274.	Climate	Precipitation, Temperature, "evapotranspiration"	? Mosquito Abundance		Benin, Burkina Faso, Ghana, Guinea-Bissau, Mali, Nigeria, Niger, Senegal, Sierra Leone, The Gambia, Togo	1971-1991	Statistical	logistic regression	Climate	No	No	No		Mean annual monthly Temperature	0	Mean annual monthly evapotranspiration	0	Mean annual monthly min temp	0	Mean annual monthly max temp	0						1	0	0
Gambia		C	NA	NA		1	0	0	NA			NA	13.44	-15.31		36	M	Bayoh, M. N., C. J. Thomas, et al. (2001).	Mapping distributions of chromosomal forms of Anopheles gambiae in West Africa using climate data.	Medical and Veterinary Entomology 15(3): 267-274.	Climate	Precipitation, Temperature, "evapotranspiration"	? Mosquito Abundance		Benin, Burkina Faso, Ghana, Guinea-Bissau, Mali, Nigeria, Niger, Senegal, Sierra Leone, The Gambia, Togo	1971-1991	Statistical	logistic regression	Climate	No	No	No		Mean annual monthly Temperature	0	Mean annual monthly evapotranspiration	0	Mean annual monthly min temp	0	Mean annual monthly max temp	0						1	0	0
Togo		C	NA	NA		1	0	0	NA			NA	8.62	0.82		84	M	Bayoh, M. N., C. J. Thomas, et al. (2001).	Mapping distributions of chromosomal forms of Anopheles gambiae in West Africa using climate data.	Medical and Veterinary Entomology 15(3): 267-274.	Climate	Precipitation, Temperature, "evapotranspiration"	? Mosquito Abundance		Benin, Burkina Faso, Ghana, Guinea-Bissau, Mali, Nigeria, Niger, Senegal, Sierra Leone, The Gambia, Togo	1971-1991	Statistical	logistic regression	Climate	No	No	No		Mean annual monthly Temperature	0	Mean annual monthly evapotranspiration	0	Mean annual monthly min temp	0	Mean annual monthly max temp	0						1	0	0
Burkina Faso		C	NA	NA		NA	NA		NA			NA	12.24	-1.56		48	M	Becher, H., G. Kynast-Wolf, et al. (2008).	Patterns of malaria: Cause-specific and all-cause mortality in a malaria-endemic area of West Africa.	American Journal of Tropical Medicine and Hygiene 78(1): 106-113.	Describe	No	? Mortality		Burkina Faso	1999-2003	Descriptive	Poisson regression	Describing synoptic seasonality of deaths	No	No	No		NA
China		C	1	1	1	1	1	1	NA			NA	35.86	104.2		144	M	Bi, P., S. L. Tong, et al. (2003).	Climatic variables and transmission of malaria: A 12-year data analysis in Shuchen County, China.	Public Health Reports 118(1): 65-71.	Yes!	Temperature, rainfapp, relative humidity	Yes, and awesome. Incidence		China	1980-1991	Statistical	ARIMA, GLS	Climate and season	No	No	No		monthly min temp	1	total rain	1							1	1	1	1	1	1
Tanzania		C	NA	NA		NA	NA		NA			NA	-6.37	34.89		60	W	Bodker, R., J. Akida, et al. (2003).	Relationship between altitude and intensity of malaria transmission in the Usambara Mountains, Tanzania.	Journal of medical entomology 40(5): 706-717.	Climate	Temperature, rainfall	EIR		Tanzania	1995-1996	Mechanistic		Climate	No	No	No		NA
Niger		C	NA	NA		NA	NA		NA			NA	17.61	8.08		104	W	Bomblies, A., J.-B. Duchemin, et al. (2008).	Hydrology of malaria: Model development and application to a Sahelian village.	Water Resources Research 44(12).	Climate	Temperature, rainfall	Mosq. Abundance		Niger	2005-2006	Mechanistic	(HYDROMATS)	Climate	No	Yes	No		NA
Niger		C	NA	NA		NA	NA		NA			NA	17.61	8.08		104	W	Bomblies, A., J.-B. Duchemin, et al. (2009).	A mechanistic approach for accurate simulation of village scale malaria transmission.	Malaria Journal 8: 223-223.	Climate	Temperature, rainfall	Mosq. Abundance		Niger	2005-2006	Mechanistic	(HYDROMATS)	Climate	No	Yes	No		NA
Sri Lanka		C	1	0		NA	NA		NA			NA	7.87	80.77		384	M	Briet, O. J. T., P. Vounatsou, et al. (2008).	Malaria seasonality and rainfall seasonality in Sri Lanka are correlated in space.	Geospatial Health 2(2): 183-190.	Climate	Rainfall	Cases. Very Cool plot!		Sri Lanka	1972-2005	Statistical	SARIMA, CAR (spatial)	Climate	No	No	No		Rainfall Index (based on below paper)	0									1	0
Sri Lanka		C	1	3	0,1,2,3	NA	NA		NA			NA	7.87	80.77		408	M	Briet, O. J. T., P. Vounatsou, et al. (2008).	Temporal correlation between malaria and rainfall in Sri Lanka.	Malaria Journal 7.	Climate	Rainfall	Cases		Sri Lanka	1972-2005	Statistical	cross-correlation; cross-correlation with pre-whitening; inter-annual; and seasonal inter-annual regression	Climate	No	No	No		Rainfall	0 to 3									1	3	0,1,2,3
Brazil		C	NA	NA		NA	NA		NA			NA	-14.24	-51.93		36	M	Camargo, L. M. A., G. Colletto, et al. (1996).	Hypoendemic malaria in Rondonia (Brazil, western Amazon region): Seasonal variation and risk groups in an urban locality.	American Journal of Tropical Medicine and Hygiene 55(1): 32-38.	Yes	No	Cases		Brazil	1989-1991	Statistical	Chi-square	Season magnitude difference	No	No	No		NA
Eritrea		C	1	3	2,3	NA	NA		1	0	0	NA	15.18	39.78		96	M	Ceccato, P., T. Ghebremeskel, et al. (2007).	Malaria stratification, climate, and epidemic early warning in Eritrea.	American Journal of Tropical Medicine and Hygiene 77(6): 61-68.	Yes	Rainfall, NDVI, ENSO	Yes, cases. Very cool plot!		Eritrea	1996-2003	Statistical	Correlation	Climate and synoptic seasonality differentiated by region	No	Maybe	No		Station rainfall	2	Satellite rainfall	2 to 3	NVDI	0					1	3	2,3
China		C	1	0	0	1	0	0	NA			NA	35.86	104.2		192	M	Clements, A. C. A., A. G. Barnett, et al. (2009).	Space-time variation of malaria incidence in Yunnan province, China.	Malaria Journal 8.	Yes	Rainfall, temperature	Cases		China	1991-2006	Statistical	County-level Bayesian Poisson regression models	Climate and synoptic seasonality	No	No	No		Rainfall	0	Max Temp	0							1	0	0	1	0	0
Benin		C	1	0	0	NA	NA		1	0	0	NA	9.31	2.32		17	WWWWWW	Cottrell, G., B. Kouwaye, et al. (2012).	Modeling the Influence of Local Environmental Factors on Malaria Transmission in Benin and Its Implications for Cohort Study.	PloS one 7(1).	Yes	Rainfall, NDVI	Vector density		Benin	2007-2010	Statistical	three-level Poisson mixed regression model	Climate and synoptic seasonality	No	No	No		Rainfall	0	NDVI	0							1	0	0
South Africa		C	1	NA		1	9	1,2,3,4,5,6,7,8,9	NA			NA	-30.56	22.94		360	M	Craig, M. H., I. Kleinschmidt, et al. (2004).	Exploring 30 years of malaria case data in KwaZulu-Natal, South Africa: Part I. The impact of climatic factors.	Tropical Medicine & International Health 9(12): 1247-1257.	Climate	Temperature, rainfall	Cases		South Africa	1970-2000	Statistical	linear regression analysis	Cliamte	No	No	No		rainfall	0	mean temp	1 to 9							1			1	9	1,2,3,4,5,6,7,8,9
Sudan		C	1	1	1	NA	NA		1	2.5	2.5	NA	12.86	30.22		132	M	Creasey, A., H. Giha, et al. (2004).	Eleven years of malaria surveillance in a Sudanese village highlights unexpected variation in individual disease susceptibility and outbreak severity.	Parasitology 129: 263-271.	Climate	Rainfall, NDVI	Cases		Sudan	1990-2000	Statistical	Chi-square	Climate	No	No	No		NDVI	2.5	rainfall	1							1	1	1
India		C	1	1	1	NA	NA		NA			NA	20.59	78.96		104	WW	Devi, N. P. and R. K. Jauhari (2006).	Climatic variables and malaria incidence in Dehradun, Uttaranchal, India.	Journal of Vector Borne Diseases 43(1): 21-28.	Climate	Temperature, rainfall, and humidity	incidence		India	1999-2002	Statistical	Correlation	Climate	No	No	No		Rainfall	1									1	1	1
Mali		C	NA	NA		NA	NA		NA			NA	17.57	-4		2	S	Dicko, A., C. Mantel, et al. (2005).	Season, fever prevalence and pyrogenic threshold for malaria disease definition in an endemic area of Mali.	Tropical Medicine & International Health 10(6): 550-556.	Yes	No	Matching fever and parasitaemia		Mali	1993-1994	Descriptive		Seasonally dependent relationship between fever and parasitaemia	No	No	No		NA
Burundi		C	NA	NA		NA	NA		NA			NA	-3.37	29.92		84	M	Dimitrov, B. D., D. Valev, et al. (2011).	Cyclic patterns of malaria incidence in Burundi.	Central European Journal of Biology 6(1): 58-67.	Yes	Sunspot cycle, solar magenetic cycle????	Yes? Incidence		Burundi	1997-2003	Statistical	linear and non-linear parametric regression models, autocorrelation, spectral analysis (e.g., fast Fourier transforms) , periodogram regression analysis (PRA) and wavelet transform (WT).	Intraannual variation	No	No	No		???	???
Tanzania		C	1	3	1,2,3	NA	NA		NA			NA	-6.37	34.89		2	S	Drakeley, C. J., I. Carneiro, et al. (2005).	Altitude-dependent and -independent variations in Plasmodium falciparum prevalence in northeastern Tanzania.	Journal of Infectious Diseases 191(10): 1589-1598.	Climate	Rainfall	transmission intensity		Tanzania	?	Statistical	appropriate' regression models	Climate	No	No	No		Rainfall	1 to 3									1	3	1,2,3
west.africa		R	NA	NA		NA	NA		NA			NA	13.53	-2.46		714	M	Ermert, V., A. H. Fink, et al. (2011).	Development of a new version of the Liverpool Malaria Model. I. Refining the parameter settings and mathematical formulation of basic processes based on a literature review.	Malaria Journal 10.	Climate	Temperature	Liverpool model		Western African	1973-2006	Mechanistic		Climate and synoptic seasonality	No	Yes	No		NA
west.africa		R	NA	NA		NA	NA		NA			NA	13.53	-2.46		714	M	Ermert, V., A. H. Fink, et al. (2011).	Development of a new version of the Liverpool Malaria Model. II. Calibration and validation for West Africa.	Malaria Journal 10.	Climate	Temperature	Liverpool model		Western African	1973-2006	Mechanistic		Climate and synoptic seasonality	No	Yes	No		NA
China		C	1	2	1,2	NA	NA		NA			NA	35.86	104.2		240	M	Gao, H.-W., L.-P. Wang, et al. (2012).	Change in Rainfall Drives Malaria Re-Emergence in Anhui Province, China.	PloS one 7(8).	Climate	Rainfall	Yes Incidence		China	1990-2009	Statistical	Correlations, ploynomial distributed lag time-series regression (DLNM)	Climate	No	No	No		Rainfall	1 to 2									1	2	1,2
Mali		C	NA	NA		NA	NA		1	0.5	0.5	NA	17.57	-4		25	MM_MMM	Gaudart, J., O. Toure, et al. (2009).	Modelling malaria incidence with environmental dependency in a locality of Sudanese savannah area, Mali.	Malaria Journal 8: 61-61.	Climate	NDVI	? Incidence		Mali	1996-2001	Statistical	ARIMA	Climate	No	No	No		NDVI	0.5
west.africa		R	1	0	0	1	2	1,2	1	1	1	NA	13.53	-2.46		1846	Su	Gemperli, A., N. Sogoba, et al. (2006).	Mapping malaria transmission in West and Central Africa.	Tropical Medicine & International Health 11(7): 1032-1046.	Yes	NDVI, Temperature, Rainfall	MARA		West and central africa	MARA	Both	Bayesian geostatistical model	Length of season, climate	No	Yes	No		mean minimum temp	ma 1 to 2	mean maximum temp	ma 1 to 2	NDVI	1	rainfall	0			1	0	0	1	2	1,2
central.africa		R	1	0	0	1	2	1,2	1	1	1	NA	2.32	19.57		1846	Su	Gemperli, A., N. Sogoba, et al. (2006).	Mapping malaria transmission in West and Central Africa.	Tropical Medicine & International Health 11(7): 1032-1046.	Yes	NDVI, Temperature, Rainfall	MARA		West and central africa	MARA	Both	Bayesian geostatistical model	Length of season, climate	No	Yes	No		mean minimum temp	ma 1 to 2	mean maximum temp	ma 1 to 2	NDVI	1	rainfall	0			1	0	0	1	2	1,2
Sudan		C	NA	NA		NA	NA		NA			NA	12.86	30.22		60	WW	Giha, H. A., S. Rosthoj, et al. (2000).	The epidemiology of febrile malaria episodes in an area of unstable and seasonal transmission.	Transactions of the Royal Society of Tropical Medicine and Hygiene 94(6): 645-651.	Yes	No	? Cases		Sudan	1993-1995	Statistical	Andersen-Gill proportinal hazard model	Timing of peak	No	No	No		NA
Kenya	Nairobi	P	NA	NA		NA	NA		NA			NA	-1.29	36.82		NA	NA	Gilioli, G. and L. Mariani (2011).	Sensitivity of Anopheles gambiae population dynamics to meteo-hydrological variability: a mechanistic approach.	Malaria Journal 10.	Yes	Temperature, Rainfall and humidity	? Mosq. Population		Nairobi, Nyabondo, Kibwesi, and Malindi	?	Mechanistic		Climate	No	No	No		NA
Kenya	Nyabondo	P	NA	NA		NA	NA		NA			NA	-0.38	34.98	1	NA	NA	Gilioli, G. and L. Mariani (2011).	Sensitivity of Anopheles gambiae population dynamics to meteo-hydrological variability: a mechanistic approach.	Malaria Journal 10.	Yes	Temperature, Rainfall and humidity	? Mosq. Population		Nairobi, Nyabondo, Kibwesi, and Malindi	?	Mechanistic		Climate	No	No	No		NA
Kenya	Kibwesi	P	NA	NA		NA	NA		NA			NA	-2.41	37.97	1	NA	NA	Gilioli, G. and L. Mariani (2011).	Sensitivity of Anopheles gambiae population dynamics to meteo-hydrological variability: a mechanistic approach.	Malaria Journal 10.	Yes	Temperature, Rainfall and humidity	? Mosq. Population		Nairobi, Nyabondo, Kibwesi, and Malindi	?	Mechanistic		Climate	No	No	No		NA
Kenya	Malindi	P	NA	NA		NA	NA		NA			NA	-3.22	40.12	1	NA	NA	Gilioli, G. and L. Mariani (2011).	Sensitivity of Anopheles gambiae population dynamics to meteo-hydrological variability: a mechanistic approach.	Malaria Journal 10.	Yes	Temperature, Rainfall and humidity	? Mosq. Population		Nairobi, Nyabondo, Kibwesi, and Malindi	?	Mechanistic		Climate	No	No	No		NA
west.africa		R	1	0	0	1	1	0,1	1	0	0	1	13.53	-2.46		374	Su	Gosoniu, L., P. Vounatsou, et al. (2009).	Mapping malaria risk in West Africa using a Bayesian nonparametric non-stationary model.	Computational Statistics & Data Analysis 53(9): 3358-3371.	Yes	Temperature, rainfall, NDVI, soil sater storage (SWS)	A lot of it, might not be new. Prevalance		West Africa	1950-2005(?)	Statistical	A non-stationary geostatistical model	Climate and synoptic seasonality	No	Yes	No		mean min temp	0?	mean max temp	0?	rainfall (sometimes max, sometimes total, sometimes avg (why?))	0?	NDVI (sometimes max, sometimes mean)	0?	SWS (sometimes mean, sometimes max)	0	1	0	0	1	1	0,1
India		C	NA	NA		NA	NA		NA			NA	20.59	78.96		60.4	M.Y	Goswami, P., U. S. Murty, et al. (2012).	A Model of Malaria Epidemiology Involving Weather, Exposure and Transmission Applied to North East India.	PloS one 7(11).	Yes	Temperature, Rainfall and humidity	? Positive blood samples		India	2002-2010	Both? Maybe mostly mechanistic...	???	Climate and synoptic seasonality	No	No	No		NA
Eritrea		C	1	3	2,3	NA	NA		1	1	0,1	NA	15.18	39.78		72	M	Graves, P. M., D. E. Osgood, et al. (2008).	Effectiveness of malaria control during changing climate conditions in Eritrea, 1998-2003.	Tropical Medicine & International Health 13(2): 218-228.	Yes	Rainfall, NDVI	? Cases		Eritrea	1998-2003	Statistical	Poisson regression	Climate and synoptic seasonality, plus effect of control	No	No	No		NDVI	0 and 1	Rainfall	2 and 3							1	3	2,3
Iran		C	NA	NA		1	1	1	NA			1	32.43	53.69		108	M	Haghdoost, A.-A., N. Alexander, et al. (2008).	Modelling of malaria temporal variations in Iran.	Tropical Medicine & International Health 13(12): 1501-1508.	Yes	wet and dry bulb temperatures, humidity, rainfall, visibility, and wind speed and direction	Yes Cases		Iran	1994-2002	Statistical	Poisson regression	Climate and synoptic seasonality	No	No	No		Max temp	1	mean RH	1										1	1	1
Bangladesh		C	NA	NA		NA	NA		1	3	0,1,2,3	NA	23.68	90.36		240	M	Haque, U., M. Hashizume, et al. (2010).	The Role of Climate Variability in the Spread of Malaria in Bangladeshi Highlands.	PloS one 5(12).	Climate	ENSO, rainfall, temperature, humidity, Bay of Bengal SST	Yes Cases		Bangladesh	1989-2008	Statistical	generalized linear negative binomial regression	Climate	No	No	No		NDVI	0 to 3
Kenya		C	1	6	0,1,2,3,4,5,6	NA	NA		NA			1	-0.02	37.91		180	M	Hashizume, M., L. F. Chaves, et al. (2012).	Indian Ocean Dipole drives malaria resurgence in East African highlands.	Scientific Reports 2.	Climate and seasonality	IOD	? Cases		Kenya	1982-2001	Statistical	Cross-wavelet coherence, wavelet transforms	Climate and synoptic seasonality	No	No	No		DMI	1 and 2	rainfall	0 to 6 (depending)							1	6	0,1,2,3,4,5,6
Kenya		C	1	3	2,3	NA	NA		NA			1	-0.02	37.91		240	M	Hashizume, M., T. Terao, et al. (2009).	The Indian Ocean Dipole and malaria risk in the highlands of western Kenya.	Proceedings of the National Academy of Sciences of the United States of America 106(6): 1857-1862.	Climate and seasonality	IOD	? Cases		Kenya	1982-2001	Statistical	Poisson regression models	Climate and synoptic seasonality	No	No	No		DMI	3 to 4	rainfall	2 to 3							1	3	2,3
Kenya		C	NA	NA		NA	NA		NA			NA	-0.02	37.91		84	M	Hay, S., M. Renshaw, et al. (2003).	Performance of forecasting, warning and detection of malaria epidemics in the highlands of western Kenya.	Trends in Parasitology 19(9): 394-399.	Climate	Rainfall	?		Kenya	1995-2001	Statistical	?	Climate	No	No	No		?
China	Tibet	P	1	3	1,2,3	1	2	0,1,2	NA			1	32.27	87.09		288	M	Huang, F., S. Zhou, et al. (2011).	Temporal correlation analysis between malaria and meteorological factors in Motuo County, Tibet.	Malaria Journal 10.	Yes	Temperature, relative humidity, rainfall	Yes Cases		Tibet	1986-2009	Statistical	Correlations	Climate	No	No	No		RH	0 to 2	rainfall	1 to 3	temperature	0 to 2					1	3	1,2,3	1	2	0,1,2
Ghana		C	NA	NA		1	0	0	NA			NA	7.95	-1.02		14	M	Ikemoto, T. (2008).	Tropical Malaria Does Not Mean Hot Environments.	Journal of medical entomology 45(6): 963-969.	Climate	Temperature	? Mosquito development rates		Tanzania, Ghana, Kenya	1981-1985, 1994-1995, 1991-1997	Statistical	Correaltion	Climate	Yes, but disproving its importance	No	No		Temp	0												1	0	0
Tanzania		C	NA	NA		1	0	0	NA			NA	-6.37	34.89		60	M	Ikemoto, T. (2008).	Tropical Malaria Does Not Mean Hot Environments.	Journal of medical entomology 45(6): 963-969.	Climate	Temperature	? Mosquito development rates		Tanzania, Ghana, Kenya	1981-1985, 1994-1995, 1991-1997	Statistical	Correaltion	Climate	Yes, but disproving its importance	No	No		Temp	0												1	0	0
Kenya		C	NA	NA		1	0	0	NA			NA	-0.02	37.91		84	M	Ikemoto, T. (2008).	Tropical Malaria Does Not Mean Hot Environments.	Journal of medical entomology 45(6): 963-969.	Climate	Temperature	? Mosquito development rates		Tanzania, Ghana, Kenya	1981-1985, 1994-1995, 1991-1997	Statistical	Correaltion	Climate	Yes, but disproving its importance	No	No		Temp	0												1	0	0
Benin		C	NA	NA		NA	NA		NA			NA	9.31	2.32		11	Y	Jackson, M. C., L. Johansen, et al. (2010).	Modelling the effect of climate change on prevalence of malaria in western Africa.	Statistica Neerlandica 64(4): 388-400.	Climate	Pretty much all of them	? Prevalance		Benin, Burkina Faso, Cote d'Ivoire, The Gambia, Ghana, Liberia, Mali, Senegal, Sierra Leone, Togo	1996-2006	Statistical	Spatial regression analysis	Climate	Yes, but disproving its importance	No	No		None were important! HA!	Probably why it was published in 'Statistica Neerlandica'
Burkina Faso		C	NA	NA		NA	NA		NA			NA	12.24	-1.56		11	Y	Jackson, M. C., L. Johansen, et al. (2010).	Modelling the effect of climate change on prevalence of malaria in western Africa.	Statistica Neerlandica 64(4): 388-400.	Climate	Pretty much all of them	? Prevalance		Benin, Burkina Faso, Cote d'Ivoire, The Gambia, Ghana, Liberia, Mali, Senegal, Sierra Leone, Togo	1996-2006	Statistical	Spatial regression analysis	Climate	Yes, but disproving its importance	No	No		None were important! HA!	Probably why it was published in 'Statistica Neerlandica'
Ivory Coast		C	NA	NA		NA	NA		NA			NA	7.54	-5.55		11	Y	Jackson, M. C., L. Johansen, et al. (2010).	Modelling the effect of climate change on prevalence of malaria in western Africa.	Statistica Neerlandica 64(4): 388-400.	Climate	Pretty much all of them	? Prevalance		Benin, Burkina Faso, Cote d'Ivoire, The Gambia, Ghana, Liberia, Mali, Senegal, Sierra Leone, Togo	1996-2006	Statistical	Spatial regression analysis	Climate	Yes, but disproving its importance	No	No		None were important! HA!	Probably why it was published in 'Statistica Neerlandica'
Gambia		C	NA	NA		NA	NA		NA			NA	13.44	-15.31		11	Y	Jackson, M. C., L. Johansen, et al. (2010).	Modelling the effect of climate change on prevalence of malaria in western Africa.	Statistica Neerlandica 64(4): 388-400.	Climate	Pretty much all of them	? Prevalance		Benin, Burkina Faso, Cote d'Ivoire, The Gambia, Ghana, Liberia, Mali, Senegal, Sierra Leone, Togo	1996-2006	Statistical	Spatial regression analysis	Climate	Yes, but disproving its importance	No	No		None were important! HA!	Probably why it was published in 'Statistica Neerlandica'
Ghana		C	NA	NA		NA	NA		NA			NA	7.95	-1.02		11	Y	Jackson, M. C., L. Johansen, et al. (2010).	Modelling the effect of climate change on prevalence of malaria in western Africa.	Statistica Neerlandica 64(4): 388-400.	Climate	Pretty much all of them	? Prevalance		Benin, Burkina Faso, Cote d'Ivoire, The Gambia, Ghana, Liberia, Mali, Senegal, Sierra Leone, Togo	1996-2006	Statistical	Spatial regression analysis	Climate	Yes, but disproving its importance	No	No		None were important! HA!	Probably why it was published in 'Statistica Neerlandica'
Liberia		C	NA	NA		NA	NA		NA			NA	6.43	-9.43		11	Y	Jackson, M. C., L. Johansen, et al. (2010).	Modelling the effect of climate change on prevalence of malaria in western Africa.	Statistica Neerlandica 64(4): 388-400.	Climate	Pretty much all of them	? Prevalance		Benin, Burkina Faso, Cote d'Ivoire, The Gambia, Ghana, Liberia, Mali, Senegal, Sierra Leone, Togo	1996-2006	Statistical	Spatial regression analysis	Climate	Yes, but disproving its importance	No	No		None were important! HA!	Probably why it was published in 'Statistica Neerlandica'
Mali		C	NA	NA		NA	NA		NA			NA	17.57	-4		11	Y	Jackson, M. C., L. Johansen, et al. (2010).	Modelling the effect of climate change on prevalence of malaria in western Africa.	Statistica Neerlandica 64(4): 388-400.	Climate	Pretty much all of them	? Prevalance		Benin, Burkina Faso, Cote d'Ivoire, The Gambia, Ghana, Liberia, Mali, Senegal, Sierra Leone, Togo	1996-2006	Statistical	Spatial regression analysis	Climate	Yes, but disproving its importance	No	No		None were important! HA!	Probably why it was published in 'Statistica Neerlandica'
Senegal		C	NA	NA		NA	NA		NA			NA	14.5	-14.45		11	Y	Jackson, M. C., L. Johansen, et al. (2010).	Modelling the effect of climate change on prevalence of malaria in western Africa.	Statistica Neerlandica 64(4): 388-400.	Climate	Pretty much all of them	? Prevalance		Benin, Burkina Faso, Cote d'Ivoire, The Gambia, Ghana, Liberia, Mali, Senegal, Sierra Leone, Togo	1996-2006	Statistical	Spatial regression analysis	Climate	Yes, but disproving its importance	No	No		None were important! HA!	Probably why it was published in 'Statistica Neerlandica'
Sierra Leone		C	NA	NA		NA	NA		NA			NA	8.46	-11.78		11	Y	Jackson, M. C., L. Johansen, et al. (2010).	Modelling the effect of climate change on prevalence of malaria in western Africa.	Statistica Neerlandica 64(4): 388-400.	Climate	Pretty much all of them	? Prevalance		Benin, Burkina Faso, Cote d'Ivoire, The Gambia, Ghana, Liberia, Mali, Senegal, Sierra Leone, Togo	1996-2006	Statistical	Spatial regression analysis	Climate	Yes, but disproving its importance	No	No		None were important! HA!	Probably why it was published in 'Statistica Neerlandica'
Togo		C	NA	NA		NA	NA		NA			NA	8.62	0.82		11	Y	Jackson, M. C., L. Johansen, et al. (2010).	Modelling the effect of climate change on prevalence of malaria in western Africa.	Statistica Neerlandica 64(4): 388-400.	Climate	Pretty much all of them	? Prevalance		Benin, Burkina Faso, Cote d'Ivoire, The Gambia, Ghana, Liberia, Mali, Senegal, Sierra Leone, Togo	1996-2006	Statistical	Spatial regression analysis	Climate	Yes, but disproving its importance	No	No		None were important! HA!	Probably why it was published in 'Statistica Neerlandica'
Kenya		C	NA	NA		NA	NA		NA			NA	-0.02	37.91		1	NA	Jacob, B. G., E. J. Muturi, et al. (2007).	Remote and field level quantification of vegetation covariates for malaria mapping in three rice agro-village complexes in Central Kenya.	International Journal of Health Geographics 6.	Yes	NDVI, SAVI, ARVI	? None... just looking at VI		Kenya	?	Statistical	Logistic regression analysis	Vegetation on larval dynamics	No	No	No		NA
Botswana		C	1	4	2,3,4	1	4	2,3,4	NA			NA	-22.33	24.68		240	M	Jones, A. E. and A. P. Morse (2010).	Application and Validation of a Seasonal Ensemble Prediction System Using a Dynamic Malaria Model.	Journal of Climate 23(15): 4202-4215.	Yes	Temperature, rainfall	? Cases		Mbotswana	1958-2001	Both	Multimodel Ensemble System	Climate, seasonal cycles	No	Yes?	No		max temp	2 to 4	rainfall	2 to 4							1	4	2,3,4	1	4	2,3,4
Cameroon		C	1	4	2,3,4	1	4	2,,3,4	NA			NA	7.37	12.35		420	M	Jones, A. E. and A. P. Morse (2012).	Skill of ENSEMBLES seasonal re-forecasts for malaria prediction in West Africa.	Geophysical Research Letters 39.	Yes	Temperature, rainfall	? Cases		Cameroon	1970-2005	Both	Multimodel Ensemble System	Climate, seasonal cycles	No	Yes?	No		max temp	2 to 4	rainfall	2 to 4							1	4	2,3,4	1	4	2,,3,4
Tanzania		C	1	2	2	NA	NA		NA			NA	-6.37	34.89		24	M	Jones, A. E., U. U. Wort, et al. (2007).	Climate prediction of El Nino malaria epidemics in north-west Tanzania.	Malaria Journal 6.	Yes	ENSO, rainfall, temperature	? Incidence		Tanzania	1997-1998	Statistical	Regression	Climate	No	No	No		total rainfall	2									1	2	2
India		C	NA	NA		NA	NA		NA			NA	20.59	78.96		3	Y	Kaga, T. and S. Ohta (2012).	Ecophysiological and Climatological Effects on Distribution of Vector Species and Malaria Incidence in India.	International Journal of Environmental Research and Public Health 9(12): 4704-4714.	Yes	Rainfall, humidity, air temperature, many more	Malaria incidence		India	2008-2010	Both	Correlation	Climate	No	No	No		NA
Malawi		C	1	0	1	NA	NA		NA			NA	-13.25	34.3		96	M	Kalinga-Chirwa, R., C. Ngongondo, et al. (2011).	Linking rainfall and irrigation to clinically reported malaria cases in some villages in Chikhwawa District, Malawi.	Physics and Chemistry of the Earth 36(14-15): 887-894.	Yes, Climate	Rainfall	? Cases		Malawi	2002-2009	Statistical	GLM	Rainfall, river discharge	No	No	No		Seasonal Rain	NA									1	0	1
Malawi		C	1	0	1	NA	NA		NA			NA	-13.25	34.3		24	M	Kazembe, L. N., T. F. Chirwa, et al. (2008).	Applications of Bayesian approach in modelling risk of malaria-related hospital mortality.	Bmc Medical Research Methodology 8.	Yes	Wet/Dry seasons	No Malaria-related hospital mortality		Malawi	2002-2003	Statistical	semiparametric regression models (using MCMC)	Season, time of year	No	Yes	No		Seasonal Rain	NA									1	0	1
Malawi		C	1	0	1	NA	NA		NA			NA	-13.25	34.3		24	M	Kazembe, L. N., I. Kleinschmidt, et al. (2006).	Patterns of malaria-related hospital admissions and mortality among Malawian children: an example of spatial modelling of hospital register data.	Malaria Journal 5.	Yes	Wet/Dry seasons	? Malaria-related hospital admissions and mortality		Malawi	2002-2003	Statistical	Poisson regression (spatial); logistic regression (spatial)	Season, time of year	No	Yes	No		Seasonal Rain	NA									1	0	1
Thailand		C	1	1	0,1	1	0	0	NA			NA	15.87	100.99		84	M	Kiang, R., F. Adimi, et al. (2006).	Meteorological, environmental remote sensing and neural network analysis of the epidemiology of malaria transmission in Thailand.	Geospatial Health 1(1): 71-84.	Model	Temperature, relative humidity, rainfall, NDVI	Yes monthly malaria epidemiology data		Thailand	1994-2001	Statistical	neural network	Climate	No	Yes	No		Rainfall	0 and 1	RH	0	VI	0	Average Tempearture	0			1	1	0,1	1	0	0
South Korea		C	1	2.5	2.5	1	1.75	0.75, 1.75	NA			1	35.91	127.77		468	W	Kim, Y.-M., J.-W. Park, et al. (2012).	Estimated Effect of Climatic Variables on the Transmission of Plasmodium vivax Malaria in the Republic of Korea.	Environmental Health Perspectives 120(9): 1314-1319.	Model	Temperature, relative humidity, rainfall, at different levels.	Yes Cases		Korea	2001-2009	Statistical	GLM (poisson); distributed lag nonlinear models (DLNM)	climate and sinusoidal seasonality	No	No	No		temperature	0.75	RH	1.75	diurnal temp	1.75	sunshine	0.5	rainfall	2.5	1	2.5	2.5	1	1.75	0.75, 1.75
Thailand		C	1	0	0	1	0	0	NA			NA	15.87	100.99		15	M	Kitthawee, S., J. D. Edman, et al. (1992).	RELATIONSHIP BETWEEN FEMALE ANOPHELES-DIRUS (DIPTERA, CULICIDAE) BODY SIZE AND PARITY IN A BITING POPULATION.	Journal of medical entomology 29(6): 921-926.	Climate driven wing length	Rainfall, temperature	Probably Mosquito wing length		Thailand	January 1987 - March 1988	Statistical	Correlation	Climate	No	No	No		Rainfall	0	temperature	0							1	0	0	1	0	0
South Africa		C	NA	NA		NA	NA		NA			NA	-30.56	22.94		24	M	Kleinschmidt, I., B. L. Sharp, et al. (2001).	Use of generalized linear mixed models in the spatial analysis of small-area malaria incidence rates in KwaZulu Natal, South Africa.	American Journal of Epidemiology 153(12): 1213-1221.	Model	Rainfall, temperature	? Incidence rates		South Africa	1994-1995	Statistical	GLMM	Climate	No	No?	No		Seasonal usage of climatic variablesΓÇ³	0
Tanzania		C	1	0	0	1	0	0	NA			NA	-6.37	34.89		31	Su	Kulkarni, M. A., R. E. Desrochers, et al. (2010).	High Resolution Niche Models of Malaria Vectors in Northern Tanzania: A New Capacity to Predict Malaria Risk?	PloS one 5(2).	Climate driven model	Yes. Rainfall, temperature of multiple types.	? Transmission rates		Tanzania.	2000-2002	Statistical	Maximum Entropy, niche modelling (spatial)	Climate, maximum rainfall etc	No	Maybe	No		max temp	warmest month	rainfall	warmest month	rainfall	coldest month					1	0	0	1	0	0
Poland		C	NA	NA		NA	NA		NA			NA	51.92	19.15		48	M	Lafferty2009	The ecology of climate change and infectious diseases	Ecology 90 ( 4 ) 888--900	Understand review plus analysis	Rainfall	Old data from Reiter (2001)		Poland	1940s	Statistical	- Log-linear model	Inter annual variation due to ENSO	Y	N	N
Madagascar		C	NA	NA		NA	NA		NA			NA	-18.77	46.87		6	M	Lepers1990	NEWLY TRANSMITTED PLASMODIUM-FALCIPARUM MALARIA IN THE CENTRAL HIGHLAND PLATEAUS OF MADAGASCAR - ASSESSMENT OF CLINICAL IMPACT IN A RURAL-COMMUNITY	Bulletin of the World Health Organization 68 ( 2 ) 217--222	Model	None	Parasite density		Madagascar	1987	Statistical		Clinical impact	N	N	N
african.highlands		R	NA	NA		1	NA		NA			NA	-25.82	31.15		NA	NA	Lindsay1998	Malaria in the African highlands: past, present and future	Bull World Health Organ 76 ( 1 ) 33--45	Model	None	Epidemic potential		Africa (Highlands)	1970	Mechanistic	- Mathematical	Identify epidemic prone regions	Slightly	N	N			Temperature	Mechanistic											1
Ethiopia		C	1	4	4	1	5	0,2,3,5	NA			NA	9.15	40.49		120	M	Loha2010	Model variations in predicting incidence of Plasmodium falciparum malaria using 1998-2007 morbidity and meteorological data from south Ethiopia	Malaria Journal 9	Model	Rainfall, temperature, relative humidity	Malaria cases		Ethiopia	1998-2007	Statistical	- Transfer function and ARIMA	Malaria occurrence from weather conditions	N	Y	N		31 based on lagged incidence alone	lag not specified	Rainfall used for 4 locations	2 had 2 month lag; 1 had 3 month lag	Minimum temperature used at 5 locations	3 had lag of 2,3 and 5 months;	Maximum temperature used at 1 location	no lag	Mean conditions: Rainfall	4 months	1	4	4	1	5	0,2,3,5
South Africa	KwaZulu-Natal	P	NA	NA		NA	NA		NA			NA	-29	31		NA	NA	Lou2010	A CLIMATE-BASED MALARIA TRANSMISSION MODEL WITH STRUCTURED VECTOR POPULATION	Siam Journal on Applied Mathematics 70 ( 6 ) 2023--2044	Model	None (uses temperature)	Reported cases		South Africa (KwaZula-Natal)	2003-2006	Mechanistic	- Matrix models	Climate based transmission model	N	N	N
Portugal		C	NA	NA		1	0	0	NA			NA	39.4	-8.22		NA	NA	Lourenco2011	Anopheles atroparvus density modeling using MODIS NDVI in a former malarious area in Portugal	Journal of Vector Ecology 36 ( 2 ) 279--291	Model	NDVI	Mosquito numbers		Portugal	2002-2005	Mechanistic	tested statistically	Difference between intra and inter annual population numbers	N	Y	N		Temperature	?	NDVI	?										1	0	0
sub.saharan.africa		R	NA	NA		1	0	0	NA			1	NA	NA		48	Su	Mabaso2007	Environmental predictors of the seasonality of malaria transmission in Africa: the challenge	Am J Trop Med Hyg 76 ( 1 ) 33--38	Understand	Minimum temperature, annual temperature, temperature range, rainfall	Old from published and unpublished literature; EIR		Sub-Saharan Africa	Varied	Statistical	-multiple stepwise linear regression	Characterisation of seasoanlity across sub-saharan Africa with reference to rainfall peaks and irrigation schemes	N	Y	N		rainfall seasonal concentration index		minimum temperature		irrigation									1	0	0
Zimbabwe		C	1	2	2	1	2	2	1	2	2	1	-19.02	29.15		144	M	Mabaso2005	Towards empirical description of malaria seasonality in southern Africa: the example of Zimbabwe	Tropical Medicine \& International Health 10 ( 9 ) 909--918	Understand	Mean monthly rainfall, vapour pressure, temperature plus max and min temperature	Malaria cases		Zimbabwe	1988-1999	Statistical	- spatio-temporal regression within Bayesian framework; Markham's concentration index	Peaks in EIR with reference to irrigation schemes	N	Y	N		mean monthly rainfall	2 months	mean monthly vapour pressure	2 months	monthly minimum temperature	2 months	monthly maximum temperature	2 months	NDVI	2 months?	1	2	2	1	2	2
Botswana		C	NA	NA		NA	NA		NA			NA	-22.33	24.68		144	M	Mabaso2007a	El Nino Southern Oscillation (ENSO) and annual malaria incidence in Southern Africa	Transactions of the Royal Society of Tropical Medicine and Hygiene 101 ( 4 ) 326--330	Understand	El Nino	Malaria incidence		Botswana	1988-1999	Statistical		Relationship to ENSO	N	Y	N
Kenya		C	NA	NA		NA	NA		NA			NA	-0.02	37.91		88	W	Mala2011	Plasmodium falciparum transmission and aridity: a Kenyan experience from the dry lands of Baringo and its implications for Anopheles arabiensis control	Malaria Journal 10	Understand	mean rainfall	Mean number of resting indoor mosquitoes		Kenya	2008-2010	Descriptive		Numbers of mosquitoes in dry areas	N	N	N
Eritrea		C	NA	NA		1	0	0	NA			1	15.18	39.78		2	Su	Malone2003	Malaria environmental risk assessment in Eritrea	IGARSS 2003. 2003 IEEE International Geoscience and Remote Sensing Symposium. Proceedings (IEEE Cat. No.03CH37477) 1000--3 vol.2	Model	GDD, ratio of monthly rain to evapotranspiration	Infection prevalence		Eritrea (173 sites)	2000 - 2001	Statistical		Spatial risk of malaria from environmental predictors	N	Y	N		Growing degree days > 16 deg C	none	soil moisture	none										1	0	0
Vietnam		C	1	0	0	1	0	0	NA			1	14.06	108.28		24	M	Manh2011	Social and environmental determinants of malaria in space and time in Viet Nam	International Journal for Parasitology 41 ( 1 ) 109--116			Malaria cases per month		Vietnam	2007 - 2008	Statistical	- zero-inflated poisson regression within Bayesian framework	Spatial and temporal spread of malaria cases	N	Y	N		Percentage forest cover	none	long term average precipitation	?	minimum temperature	?	Percentage of the population living below the poverty line	none			1	0	0	1	0	0
Colombia		C	NA	NA		NA	NA		NA			1	4.57	-74.3		47	Y	Mantilla2009	The role of ENSO in understanding changes in Colombia's annual malaria burden by region, 1960-2006	Malaria Journal 8	Understand	El Nino	Annual malaria cases		Colombia	1960 - 2006	Statistical	- Poisson and negative binomial regression	ENSO	N	Y	N		Avg/Dominant ENSO	none
Brazil		C	NA	NA		NA	NA		NA			NA	-14.24	-51.93		NA	NA	Massad2009	Modeling the risk of malaria for travelers to areas with stable malaria transmission	Malaria J. 8 296	Model	None	None		Brazil	NA	Mechanistic		Malaria risk	N	Y	N
Ivory Coast	Abidjan	P	NA	NA		NA	NA		NA			NA	5.34	-4.03		2	S	Matthys2010	Spatial dispersion and characterisation of mosquito breeding habitats in urban vegetable-production areas of Abidjan, Cote d'Ivoire	Annals of Tropical Medicine and Parasitology 104 ( 8 ) 649--666	Understand	Possibly	Potentially		Abidjan, Cote D'Ivoire	Unknown	Unknown		Mosquito breeding habitats	N	N	N
Senegal	Saint-Louis, Senegal	P	NA	NA		NA	NA		NA			NA	16.02	-16.49		NA	NA	Mbaye2009	Water and public health in Sahelian countries: The case of infectious disease in Saint-Louis (Senegal)	Secheresse (Montrouge) 20 ( 1 ) 161--170	Understand	Flooding	Potentially		Saint-Louis, Senegal	Unknown	Unknown		Peroids of flooding and cases of disease	N	N	N
Kenya		C	NA	NA		NA	NA		NA			NA	-0.02	37.91		12	M	Mbogo1995	RELATIONSHIPS BETWEEN PLASMODIUM-FALCIPARUM TRANSMISSION BY VECTOR POPULATIONS AND THE INCIDENCE OF SEVERE DISEASE AT 9 SITES ON THE KENYAN COAST	American Journal of Tropical Medicine and Hygiene 52 ( 3 ) 201--206	Understand	Unknown	EIR		Kenya	Unknown	Statistical	?	Relationship between EIR and rate of servere infections	N	N	N
Ethiopia	Amhara	P	NA	NA		1	1	1	1	3	3	1	11.35	37.98		228	M	Midekisa2012	Remote sensing-based time series models for malaria early warning in the highlands of Ethiopia	Malaria Journal 11	Understand	Land-surface temperature, vegetation indices, evapotranspiration	Old; Malaria cases		Amhara, Ethiopia	2001 - 2010	Statistical	-SARIMA	Temporal variability of malaria cases in relation to climatic and environmental factors	N	Y	N		Malaria cases	1 month	Land surface temperature; 6 sites	1 month	Rainfall; 5 sites	1-3 months	EVI; 3 sites	3 months	ETa; 3 sites	1-3 months				1	1	1
Kenya		C	NA	NA		NA	NA		NA			NA	-0.02	37.91		3	S	Minakawa2002a	The effects of climatic factors on the distribution and abundance of malaria vectors in Kenya	Journal of Medical Entomology 39 ( 6 ) 833--841	Understand	Moisture index	Vector densities		Western Kenya and Great Rift Valley	Unknown	Statistical	?	Influence of climate on the distribution and abundance of malaria vectors	N	N	N
Sudan	Gezira State, Sudan	P	NA	NA		NA	NA		NA			NA	14.43	33.5		11	Y	Mirghani2010	The spatial-temporal clustering of Plasmodium falciparum infection over eleven years in Gezira State, The Sudan	Malaria Journal 9	Understand	Rainfall	Pr (annual)		Gezira State, Sudan	1999 - 2009	Statistical	- spatio-temporal	microgeographic variation in malaria infection	N	Y	N
Benin		C	NA	NA		1	NA		NA			NA	9.31	2.32		3	WWWWWW	Moiroux2012	Dry Season Determinants of Malaria Disease and Net Use in Benin, West Africa	Plos One 7 ( 1 )	Understand	None	EIR		Benin	November 2007 - March 2008	Statistical		Determinants of malaria distribution during a low prevalence period	N	N	Y		Night temperature	Correlated with biting rate												1
Honduras		C	NA	NA		NA	NA		NA			NA	15.2	-86.24		NA	NA	Momota2005	Infectious disease and preventive behavior in an overlapping generations model	Journal of Economic Dynamics \& Control 29 ( 10 ) 1673--1700	Model	None	Malaria cases		Honduras and Nicaragua	1992 - 1997	Mechanistic		Influence of preventative behaviour	N	N	N
Nicaragua		C	NA	NA		NA	NA		NA			NA	12.87	-85.21		NA	NA	Momota2005	Infectious disease and preventive behavior in an overlapping generations model	Journal of Economic Dynamics \& Control 29 ( 10 ) 1673--1700	Model	None	Malaria cases		Honduras and Nicaragua	1992 - 1997	Mechanistic		Influence of preventative behaviour	N	N	N
Brazil	Roraima, Brazil	P	1	0	0	NA	NA		NA			NA	2.74	-62.08		NA	NA	MonteirodeBarros2011a	Survivorship of Anopheles darlingi (Diptera: Culicidae) in Relation with Malaria Incidence in the Brazilian Amazon	Plos One 6 ( 8 )	Understand	Rainfall	Malaria cases		Roraima, Brazil	August 2003 - July - 2004	Mechanistic		Influence of vector survival rates on biting incidence	N	Y	N		Number of wet days	related to mosquito survival rates									1	0	0
South Africa	KwaZulu-Natal	P	NA	NA		NA	NA		NA			NA	-29	31		NA	NA	Montosi2012	An ecohydrological model of malaria outbreaks	Hydrology and Earth System Sciences 16 ( 8 ) 2759--2769	Model	Soil-water content	Malaria cases		South Africa(KwaZulu Natal, Mpumalanga, Limpopo)	1994 - 2004	Mechanistic		Ecohydrological model	N	Y	N		Soil moisture content	Eco-hydrological model	Direct linear association betweenm climatic variables and malaria dynamics is not statistically supported, beyone seasonal effects
South Africa	Mpumalanga	P	NA	NA		NA	NA		NA			NA	-26	30	1	NA	NA	Montosi2012	An ecohydrological model of malaria outbreaks	Hydrology and Earth System Sciences 16 ( 8 ) 2759--2769	Model	Soil-water content	Malaria cases		South Africa(KwaZulu Natal, Mpumalanga, Limpopo)	1994 - 2004	Mechanistic		Ecohydrological model	N	Y	N		Soil moisture content	Eco-hydrological model	Direct linear association betweenm climatic variables and malaria dynamics is not statistically supported, beyone seasonal effects
South Africa	Limpopo	P	NA	NA		NA	NA		NA			NA	-23.4	29.42	1	NA	NA	Montosi2012	An ecohydrological model of malaria outbreaks	Hydrology and Earth System Sciences 16 ( 8 ) 2759--2769	Model	Soil-water content	Malaria cases		South Africa(KwaZulu Natal, Mpumalanga, Limpopo)	1994 - 2004	Mechanistic		Ecohydrological model	N	Y	N		Soil moisture content	Eco-hydrological model	Direct linear association betweenm climatic variables and malaria dynamics is not statistically supported, beyone seasonal effects
Sudan		C	1	0	0	1	0	0	NA			1	12.86	30.22		84	M	Musa2012	A climate distribution model of malaria transmission in Sudan	Geospatial Health 7 ( 1 ) 27--36	Model	Mean max and min temperature, rainfall and relative humidity	Malaria case rate		Sudan	2004 - 2010	Fuzzy logic		Comparison of predicted malaria incidence from climatic factors to real malaria incidence	N	Y	N		Temperature	Fuzzy logic	Rainfall	Fuzzy logic	Humidity	Fuzzy logic					1	0	0	1	0	0
Burundi		C	1	0	0	1	0	0	NA			NA	-3.37	29.92		120	M	Nkurunziza2011	Geo-additive modelling of malaria in Burundi	Malaria Journal 10	Understand	cumulative precipitation, monthly mean maximum daily temperature, monthly mean minimum daily temperature, maximum humidity and minimum humidity	Malaria morbidity		Burundi	1996 - 2007	Statistical	- semi-parametric regression (bayesian inference and Markov chain monte carlo)	Malaria transmission patterns	N	Y	N		minimum temperature	none	minimum temperature	1 month; stronger association	maximum temperature; negative	none	rainfall; negative	none			1	0	0	1	0	0
Burundi		C	1	0	0	1	0	0	NA			NA	-3.37	29.92		120	M	Nkurunziza2010	Bayesian modelling of the effect of climate on malaria in Burundi	Malaria Journal 9	Understand	cumulative precipitation, monthly mean maximum daily temperature, monthly mean minimum daily temperature, maximum humidity and minimum humidity	Malaria morbidity		Burundi	1996 - 2007	Statistical	- Bayesian inference and MCMC based on GLM and GAMM	Malaria transmission patterns	N	Y	N		minimum temperature	none	minimum temperature	1 month; stronger association	maximum temperature; negative	none	rainfall; negative	none			1	0	0	1	0	0
s.asia		R	NA	NA		NA	NA		NA			NA	34.05	100.62		NA	NA	Ohta2012	Effect of climate on malarial vector distribution in Monsoon Asia: coupled model for Ecophysiological and Climatological Distribution of mosquito generations (ECD-mg)	Climate Research 53 ( 1 ) 77--88	Model	None	Model outputs only		South and East Asia	Unknown	Mechanistic		Mosquito life stage model	N	N	N		water an air temperature	used to model mosquito development	Climate - air temperature. precipitation, short-wave radiation, vapour pressure, wind speed and cloud cover	used to model mosquito development										1
e.asia		R	NA	NA		1	NA		NA			NA	34.05	100.62		NA	NA	Ohta2012	Effect of climate on malarial vector distribution in Monsoon Asia: coupled model for Ecophysiological and Climatological Distribution of mosquito generations (ECD-mg)	Climate Research 53 ( 1 ) 77--88	Model	None	Model outputs only		South and East Asia	Unknown	Mechanistic		Mosquito life stage model	N	N	N		water an air temperature	used to model mosquito development	Climate - air temperature. precipitation, short-wave radiation, vapour pressure, wind speed and cloud cover	used to model mosquito development										1
Ghana	Kintampo, Ghana	P	NA	NA		NA	NA		NA			NA	8.05	-1.73		NA	NA	Owusu-Agyei2005	Patterns and seasonality of malaria transmission in a rural endemic area in middle Ghana (Kintampo district)	American Journal of Tropical Medicine and Hygiene 73 ( 6 ) 155	Unknown	Unknown	Unknown		Kintampo, Ghana	Unknown	Unknown		Unknown	Unknown	Unknown	Unknown
Tanzania		C	NA	NA		NA	NA		NA			NA	-6.37	34.89		NA	NA	Parham2010a	Modeling the effects of weather and climate change on malaria transmission	Environmental Health Perspectives 118 ( 5 ) 620--626	Model	Rainfall and temperature	R0		Tanzania	Unknown	Mechanistic		Impact of changing temperature and rainfall due to climate change	Y	Y	N
Tanzania		C	NA	NA		NA	NA		NA			NA	-6.37	34.89		NA	NA	Parham2012	Modeling the role of environmental variables on the population dynamics of the malaria vector Anopheles gambiae sensu stricto	Malaria Journal 11	Understand	Rainfall, cloudiness, wind-speed, desiccation, temperature, relative humidity and density dependence	Vector abundance		Tanzania	Unknown	Mechanistic		Changing vector abundance	N	Y	N
Kenya		C	1	3		NA	NA		NA			NA	-0.02	37.91		408	M	Pascual2008	Shifting patterns: Malaria dynamics and rainfall variability in an African highland	Proceedings of the Royal Society B-Biological Sciences 275 ( 1631 ) 123--132	Understand	Rainfall	Old;confirmed malaria cases		Kenya	1970 - 2000	Statistical	- TSIR	Cycles of malaria outbreaks and relationship with environmental; variables	N	Y	N		rainfall	Accumulated for the previous November-January									1	3
Kenya	Kisian, Kenya	P	1	1	1	1	0	0	1	0	0	1	-0.07	34.67		28	M	Patz1998	Predicting key malaria transmission factors, biting and entomological inoculation rates, using modelled soil moisture in Kenya	Tropical Medicine \& International Health 3 ( 10 ) 818--827	Understand	NDVI, soil moisture, precipitation	Weekly biting rate and EIR		Kisian, Kenya	March 1986 - June 1988	Statistical		Impact of weather on weekly biting and EIR	N	Y	N		Soil moisture	2 and 4 weeks	Precipitation (smoothed)	4 weeks	Minimum temperature	?	NDVI	?			1	1	1	1	0	0
Colombia		C	NA	NA		NA	NA		NA			1	4.57	-74.3		612	M	Poveda2011	Integrating knowledge and management regarding the climate-malaria linkages in Colombia	Current Opinion in Environmental Sustainability 3 ( 6 ) 448--460	Understand	El Nino	Number of reported cases, annual parasitic incidence		Colombia	1959 - 2009	Statistical	- simultaneous and lagged cross-correlation	ENSO	N	Y	N		El Nino index	?	Southern Oscillation index	Yes but ?
Bangladesh		C	NA	NA		NA	NA		1	0	0	NA	23.68	90.36		120	M	Rahman2011	Modelling and prediction of malaria vector distribution in Bangladesh from remote-sensing data	International Journal of Remote Sensing 32 ( 5 ) 1233--1251	Understand	Vegetation health indices	Vector density		Bangladesh		Statistical	- correlation and regression	Relationship with vegetation indices	N	Y	N		Vegetation condition index	none	Temperature condition index	none
Bangladesh		C	NA	NA		NA	NA		1	0	0	NA	23.68	90.36		120	M	Rahman2010	Application of Advanced Very High Resolution Radiometer (AVHRR)-based Vegetation Health Indices for Estimation of Malaria Cases	American Journal of Tropical Medicine and Hygiene 82 ( 6 ) 1004--1009	Understand	Vegetation health indices (AVHRR)	Vector density		Bangladesh		Statistical	- correlation and regression	Relationship with vegetation indices	N	Y	N		Temperature condition index	none	Temperature condition index patters reduced by PCA	none
Thailand		C	NA	NA		NA	NA		NA			NA	15.87	100.99		156	M	Rattanarithikul1996	Detection of Plasmodium vivax and Plasmodium falciparum circumsporozoite antigen in anopheline mosquitoes collected in southern Thailand	American Journal of Tropical Medicine and Hygiene 54 ( 2 ) 114--121	Unknown	Unknown	Unknown		Thailand	Unknown	Unknown		Unknown	Unknown	N	N
Bangladesh		C	1	0	0	1	0	0	NA			NA	23.68	90.36		12	M	Reid2012	Characterizing the spatial and temporal variation of malaria incidence in Bangladesh, 2007	Malaria Journal 11	Understand	Temperature and rainfall	Total reported cases		Bangladesh	2007 - 2008	Statistical	- Bayesian poisson regression	Spatial and temporal patterns of malaria risk	N	Y	N		minimum temperature	none	monthly precipitation								1	0	0	1	0	0
sub.saharan.africa		R	NA	NA		NA	NA		NA			NA	NA	NA		NA	NA	Roca-Feltrer2010	The age patterns of severe malaria syndromes in sub-Saharan Africa across a range of transmission intensities and seasonality settings	Malaria Journal 9	Review	None	None		Sub-Saharan Africa	Unknown	Lit review		Age patterns of population in areas with seasonal malaria	N	N	Y
South Korea		C	NA	NA		NA	NA		NA			NA	35.91	127.77		NA	NA	Rueda2005	Geographic and ecologic distribution of the malaria vector, Anopheles sinensis in Korea and other parts of Asia	American Journal of Tropical Medicine and Hygiene 73 ( 6 ) 327	Unknown	Unknown	Unknown		Korea and other parts of Asia	Unknown	Unknown		Unknown	Unknown	Unknown	Unknown
Kenya		C	NA	NA		1	NA		NA			NA	-0.02	37.91		NA	NA	Ruiz2008	A multimodel framework in support of malaria surveillance and control	30 101--125	Model	Temperature and rainfall	Malaria incidence		Kenya (highlands)	1980 - 1999	Mechanistic	?	Understand malaria dynamics	N	Y	N		Monthly maximum mean and minimum temperatures	Feeds into mechanistic model												1
Colombia		C	NA	NA		1	NA		NA			NA	4.57	-74.3		NA	NA	Ruiz2006	Modelling entomological-climatic interactions of Plasmodium falciparum malaria transmission in two Colombian endemic-regions: contributions to a National Malaria Early Warning System	Malaria Journal 5 66	Model	None	Total cases		Colombia	1990 - 2005	Mechanistic		Malaria transmission and ENSO	N	N	N		Temperature	Feeds into mechanistic model												1
Nigeria	Garki	P	NA	NA		NA	NA		NA			NA	12.43	9.18		NA	NA	Singer1980	ESTIMATING MALARIA INCIDENCE AND RECOVERY RATES FROM PANEL SURVEYS	Mathematical Biosciences	Model	None	Potentially		Nigeria (Garki, Kano State)	Unknown	Mechanistic	?	How area seasonal or age specific time series produced?	N	Y	N
africa		R	1	0	0	1	0	0	NA			NA	-8.78	34.51		NA	NA	Small2003	Climatic suitability for malaria transmission in Africa, 1911-1995	Proceedings of the National Academy of Sciences of the United States of America 100 ( 26 ) 15341--15345	Model	total rainfall, mean air temperature, mean diurnal temperature range	None		Africa	1911 - 1995	Statistical	- OLS regression with AR error structure	Climate driven malaria transmission	N	N	N		total rainfall surface	none	mean air temperature surface	none	mean diurnal temperature range surface	none					1	0	0	1	0	0
africa		R	1	0	0	1	NA		NA			NA	-8.78	34.51		12	M	Snow1999	A preliminary continental risk map for malaria mortality among African children	Parasitology Today 15 ( 3 ) 99--104	Spatial rather than seasonal	Temperature and rainfall	Parasite viability		Africa	Unknown	Fuzzy logic		Risk map for children	N	Y	N		Combined temperature and rainfall	Feeds into mechanistic model									1	0	0	1
Kenya		C	NA	NA		NA	NA		NA			NA	-0.02	37.91		124	Su	Snow1998	Models to predict the intensity of Plasmodium falciparum transmission: applications to the burden of disease in Kenya	Trans R Soc Trop Med Hyg 92 ( 6 ) 601--606	Unknown	Unknown	Possibly infection rates for children		Kenya	Unknown	Fuzzy logic and climate based statistical		Map of malaria risk	N	Y	N
Mali		C	1	2	1,2	1	0	0	1	0	0	NA	17.57	-4		94	Su	Sogoba2007	The spatial distribution of Anopheles gambiae sensu stricto and An. arabiensis (Diptera : Culicidae) in Mali	Geospatial Health 1 ( 2 ) 213--222	Understand	NDVI, soil water storage index, max temperature, distance to water bodies, minimum temperature, rainfall	Old; Relative frequency of two malaria vectors		Mali	Unknown	Statistical	- Bayesian geostatistical logistic regression	Relative frequency of two vector Spp. with respect to climatic and environmental factors	N	Y	N		Mean NDVI value	None	Accumulated rainfall	1-2 months	max temperature	none	minumum temperature; negative	none			1	2	1,2	1	0	0
africa		R	1	3	3	1	0	0	NA			1	-8.78	34.51		3791	Su	Tanser2003	Potential effect of climate change on malaria transmission in Africa	Lancet 362 ( 9398 ) 1792--1798	Model	Rainfall and temperature	Old; seasonal profiles of malaria incidence		Africa	1920 - 1980	Statistical		Impact of climate on seasonality	Y	Y	Y		Monthly average temperature	3 month moving average	monthly average rainfall	3 month moving average	annual minimum temperature	none	standard deviation of average monthly temperature	none	existence of a catalyst month	none	1	3	3	1	0	0
Ethiopia		C	1	2.5	1.5, 1.75, 2, 2.25, 2.5	NA	NA		NA			NA	9.15	40.49		572	W	Teklehaimanot2004	Weather-based prediction of Plasmodium falciparum malaria in epidemic-prone regions of Ethiopia I. Patterns of lagged weather effects reflect biological mechanisms	Malar J 3 41	Understand	rainfall, minimum temperature	microscopically confirmed malaria cases		Ethiopia (highlands)	1990 - 2000	Statistical	- robust poisson regression, polynomial distributed lag model	Impact of weather variables on malaria prevalence	N	Y	N		Rainfall	4-5 weeks	Rainfall	6,7,8,9,10 weeks							1	2.5	1.5, 1.75, 2, 2.25, 2.5
Ethiopia		C	1	3	1,2,3	1	2.5	1,2,2.5	NA			NA	9.15	40.49		572	W	Teklehaimanot2004a	Weather-based prediction of Plasmodium falciparum malaria in epidemic-prone regions of Ethiopia II. Weather-based prediction systems perform comparably to early detection systems in identifying times for interventions	Malar J 3 44	Understand	rainfall, minimum temperature	microscopically confirmed malaria cases		Ethiopia (highlands)	1990 - 2000	Statistical	- poisson regression with lagged weather variables, autoregressive term, time trend and indicator variables for week of the year	Impact of weather variables on malaria prevalence	N	Y	N		Rainfall	4-12 weeks	Minimum temperature	4-10 weeks	Maximum temperature	4-10 weeks					1	3	1,2,3	1	2.5	1,2,2.5
Nigeria		C	NA	NA		NA	NA		NA			1	9.08	8.68		11	Y	Thomson2010	Climate indices, rainfall onset and retreat, and malaria in Nigeria	Journal of Vector Borne Diseases 47 ( 4 ) 193--203	Understand	rainfall onset	malaria reported cases		Nigeria	1990 - 2000	Statistical	- response surface analysis	Relationship with rainfall and inter-tropical convergence zone	N	Y	N		ENSO	none	NAM	none	NAO	none	East/West pacific index	Dependent on location
africa		R	NA	NA		NA	NA		NA			NA	-8.78	34.51		NA	NA	Thomson2001	The development of malaria early warning systems for Africa	Trends in Parasitology 17 ( 9 ) 438--445	Review	None	None		Brazil / Africa	Unknown	Review		Early warning system	N	Y	Y
Brazil		C	NA	NA		NA	NA		NA			NA	-14.24	-51.93		NA	NA	Thomson2001	The development of malaria early warning systems for Africa	Trends in Parasitology 17 ( 9 ) 438--445	Review	None	None		Brazil / Africa	Unknown	Review		Early warning system	N	Y	Y
Botswana		C	1	0	0	NA	NA		NA			NA	-22.33	24.68		21	Y	Thomson2006	Malaria early warnings based on seasonal climate forecasts from multi-model ensembles	Nature 439 ( 7076 ) 576--579	Model	Precipitation	Malaria incidence		Botswana	1982 - 2002	Statistical	- multi-model ensemble	Early warning system	N	Y	N		Precipitation	Predicitve logistic relationship									1	0	0
China	Mengla county, China	P	NA	NA		1	4	4	NA			1	21.46	101.56		348	M	Tian2008	One-year delayed effect of fog on malaria transmission: a time-series analysis in the rain forest area of Mengla County, south-west China	Malaria Journal 7	Understand	monthly rainfall,minimum temperature, maximum temperature, relative humidity, fog day frequency	Malaria incidence		Mengla county, South-West China	1971 - 1999	Statistical	- ARIMA	Climate variability on malaria transmission	N	Y	N		minimum temperature	1 & 2 months	maximum temperature	4 months	fog day frequency	7 months								1	4	4
africa		R	NA	NA		NA	NA		NA			NA	-8.78	34.51		NA	NA	Tonnang2010	Predicting and mapping malaria under climate change scenarios: the potential redistribution of malaria vectors in Africa	Malaria Journal 9	Model	temperature, rainfall, relative humidity	Spatial model output		Africa	Unknown	Statistical	- CLIMEX, spatial	Potentual redistribution of malaria vecotrs due to climate change	Y	Y	N
Paraguay		C	NA	NA		NA	NA		1	0	0	NA	-23.44	-58.44		260	M	Wayant2010	Correlation between normalized difference vegetation index and malaria in a subtropical rain forest undergoing rapid anthropogenic alteration	Geospatial Health 4 ( 2 ) 179--190	Understand	NDVI	annual malaria case rates		Paraguay	July 1981 - February 2003	Statistical	- correlation of Fourier transform data	Abundance of vectors vbased on "greenness" of vegetation	N	Y	N		NDVI	Correlations with a range of moving windows
Ethiopia		C	NA	NA		NA	NA		NA			NA	9.15	40.49		144	M	Wimberly2012	Spatial synchrony of malaria outbreaks in a highland region of Ethiopia	Tropical Medicine \& International Health 17 ( 10 ) 1192--1201	Understand	None	Malaria cases		Ethiopia (highlands)	1990 - 2010	Statistical	- Mixed effects models	Spatial and temporal patterns of malaria risk	N	Y	N
Zimbabwe	Hwange, Zimbabwe	P	1	4	4	1	4	4	NA			NA	-18.37	26.5		NA	NA	Worrall2007	A model to simulate the impact of timing, coverage and transmission intensity on the effectiveness of indoor residual spraying (IRS) for malaria control	Tropical Medicine \& International Health 12 ( 1 ) 75--88	Model	Rainfall, temperature	actual and modelled malaria cases		Hwange, Zimbabwe	1994 - 1998	Mechanistic	?	Relationship between intervention timing and indoor residual spraying	N	Y	N		Rainfall	4 months	Temperature	4 months							1	4	4	1	4	4
China	Hainan	P	NA	NA		1	2	2	NA			1	19.2	109.7		168	M	Xiao2010	Spatiotemporal distribution of malaria and the association between its epidemic and climate factors in Hainan, China	Malaria Journal 9	Understand	mean temperature, mean max temperature, mean min temperature, cummulative rainfall, mean relative humdity	annual malaria incidence		Hainan, China	1995 - 2008	Statistical	-Chochran-Armitage trend test, corss-correlation and autocorrelation analyses and multivariate time series	Spatio-temporal distribution of epidemics and their association with climate factors	N	Y	N		Mean temperature	1	mean temperature	2 months	number of malaria cases	1 month								1	2	2
Niger	Banizoumbou, Niger	P	NA	NA		NA	NA		NA			NA	13.57	2.15		NA	NA	Yamana2011	On the use of satellite-based estimates of rainfall temporal distribution to simulate the potential for malaria transmission in rural Africa	Water Resources Research 47	Model	Unknown	Unknown		Banizoumbou, Niger	Unknown	Mechanistic		Rainfall to simulate mosquito populations using a hydrological model	N	Y	N
Burkina Faso		C	1	0	0	1	NA		NA			NA	12.24	-1.56		NA	NA	Ye2009	Local scale prediction of Plasmodium falciparum malaria transmission in an endemic region using temperature and rainfall	Global Health Action 2 103--115	Model	ambiant temperature, humidity, rainfall	daily biting rate, mortality rate, growth rate		Burkina Faso	December 2003 - November 2004	Mechanistic		Model driven by seasonal metereological conditions	N	Y	N		Temperature	Meachanistic; drives the sporogonic and gonotrohic cycles	rainfall	Meachanistic; drives the sporogonic and gonotrohic cycles							1	0	0	1
Mozambique	Maputo province, Mozambique	P	NA	NA		1	0	0	NA			1	-25.26	32.54		120	M	Zacarias2011	Spatial and temporal patterns of malaria incidence in Mozambique	Malaria Journal 10	Understand	rainfall, temperature (min, max, mean) and relative humidity	monthly cases per district		Maputo province, Mozambique	1999 - 2008	Statistical	- Bayesian with interaction terms; MCMC methods	Drivers of malaria incidence	N	Y	N		Maximum temperature	none	humidity	none										1	0	0
Mozambique	Maputo province, Mozambique	P	NA	NA		1	0	0	NA			1	-25.26	32.54		24	M	Zacarias2010	Mapping malaria incidence distribution that accounts for environmental factors in Maputo Province - Mozambique	Malaria Journal 9	Understand	Monthly mean temperature and rainfall	malaria cases spatial		Maputo province, Mozambique	2001 - 2002	Statistical	- Bayesian hierarchical; MCMC	Drivers of malaria incidence split into wet and dry seasons	N	Y	N		Maximum temperature	none	humidity	none										1	0	0
Iran	Baluchistan, Iran	P	1	0	0	1	0	0	NA			1	29.49	60.87		108	M	Zayeri2011	Geographical mapping and Bayesian spatial modeling incidence in Sistan and Baluchistan province, Iran	Asian Pacific Journal of Tropical Medicine 4 ( 12 ) 985--992	Understand	monthly precipitation, mean monthly humidity, elevation, mean daily temperature per month	SIRs		Biran (Baluchistand and Sistan)	March 2001 - March 2006	Statistical	- GLMM, stationary Kriging and variogram for correlation structure	Relationship between environmental factors and malaria risk	N	Y	N		Precipitation; negative	none	temperature	none	elevation	N/A	humidity	none			1	0	0	1	0	0
Iran	Sistan, Iran	P	1	0	0	1	0	0	NA			1	29.49	60.87	1	108	M	Zayeri2011	Geographical mapping and Bayesian spatial modeling incidence in Sistan and Baluchistan province, Iran	Asian Pacific Journal of Tropical Medicine 4 ( 12 ) 985--992	Understand	monthly precipitation, mean monthly humidity, elevation, mean daily temperature per month	SIRs		Biran (Baluchistand and Sistan)	March 2001 - March 2006	Statistical	- GLMM, stationary Kriging and variogram for correlation structure	Relationship between environmental factors and malaria risk	N	Y	N		Precipitation; negative	none	temperature	none	elevation	N/A	humidity	none			1	0	0	1	0	0
China	Jinan, China	P	NA	NA		1	2	1,2	NA			NA	36.65	117.12		240	M	Zhang2010	Meteorological variables and malaria in a Chinese temperate city: A twenty-year time-series data analysis	Environment International 36 ( 5 ) 439--445	Understand	mean max temperature, mean min temperature, mean humdity, total rainfall, mean air pressure	monthly malaria cases		Jinan, China	1959 - 1979	Statistical	- SARIMA	Impact of climate on malaria transmission	N	Y	N		maximum temperature	1	minimum temperature	1										1	2	1,2
China	Yongcheng, China	P	NA	NA		1	1	1	NA			1	33.93	116.45		60	M	Zhang2012	Spatial-temporal analysis of malaria and the effect of environmental factors on its incidence in Yongcheng, China, 2006-2010	Bmc Public Health 12	Understand	monthly mean temperature, max temperature, min temperature, mean relative humidity, minimum humidity, total daily rainfall, mean wind velocity, max winf velocity, extreme wind velocity and duration of sunshine	monthly malaria incidence		Yongcheng, China	2006 - 2010	Statistical	- GEE	Environmental drivers of malaria and spatio-temporal pattern	N	Y	N		Maximum temperature	1 month	average humidity	1 month	malaria incidence	1 month								1	1	1
african.highlands		R	1	2	1,2	1	5	2,3,4,5	NA			NA	-25.82	31.15		120	M	Zhou2004a	Association between climate variability and malaria epidemics in the East African highlands	Proceedings of the National Academy of Sciences of the United States of America 101 ( 8 ) 2375--2380	Understand	max temperature, min temperature, rainfall	Malaria incidences compared to model predictions		East african highlands (Ethiopia, Kenya, Uganda)	1978 - 1998	Association between climate variability and malaria epidemics in the East African highlands	- non-linear mixed models	Impact of climate fluctuations on malaria incidence	N	Y	N		Monthly rainfall	1-2 months	maximum temperature	2-5 months	minimum temperature	2-5 months					1	2	1,2	1	5	2,3,4,5
[truncated: 17 more columns]
